# Supplementary material for: Metallo-Supramolecular Complexation Behavior of Terpyridine- and Ferrocene-Based Polymers in Solution—A Molecular Hydrodynamics Perspective
Source: Polymers (Basel). 2022 Feb 26;14(5):944. doi: 10.3390/polym14050944 (PMC8912760; doi:10.3390/polym14050944)
Supplement: Supplementary file 1 [file polymers-14-00944-s001.zip]

Archive with 1 entries (1 files):
- polymers-1589347-supplementary.pdf
